# Supplementary material for: Respiratory supercomplexes act as a platform for complex III‐mediated maturation of human mitochondrial complexes I and IV
Source: EMBO J. 2020 Jan 8;39(3):e102817. doi: 10.15252/embj.2019102817 (PMC6996572; doi:10.15252/embj.2019102817)
Supplement: Supplementary file 2 — Source Data for Expanded View [file EMBJ-39-e102817-s009.zip]

Archive with 5 entries (4 files):
- Figure_EV5_Source_Data.pdf
- Figure_EV3_Source_Data.pdf
- __MACOSX/
- __MACOSX/._Figure_EV5_Source_Data.pdf
- __MACOSX/._Figure_EV3_Source_Data.pdf
